# Supplementary material for: Genomic and comparative analysis of the T cell receptor gamma locus in two Equus species
Source: Front Immunol. 2023 Sep 15;14:1264949. doi: 10.3389/fimmu.2023.1264949 (PMC10540303; doi:10.3389/fimmu.2023.1264949)
Supplement: Supplementary file 1 [file DataSheet_1.xlsx]

## Sheet: Foglio1
TRGC cassette	ID	TRG clonotype	TRGV gene		TRGJ gene		TRGC gene		CDR3 length (AA)		N° of added AA
TRGC1	ERR2584215.11598815.1	LTVNFIENEDVAIYYCAGWYSSGWIKMFGKGTKLVVTPSDI	TRGV3-1		TRGJ1-1		TRGC1		11		0
	ERR2584214.4501769.2	AIYYCAGWFLYSSGWIKMFGKGTKLVVTPSDISLPADISPKP	TRGV3-1		TRGJ1-1		TRGC1		13		3
	ERR2584214.9860248.1	SDSGVYYCAVWETGSGWIKMFGKGTKLVVTPSDISLPADIS	TRGV1-1		TRGJ1-1		TRGC1		12		2
TRGC2	ERR2584215.12195773.2	SIKLLEESDSGVYYCAVWRHISGWIKTFGEGTKLLVIPSDA	TRGV1-2/V1-3		TRGJ2		TRGC2		12		2
	ERR2584215.11931513.1	LEESDSGVYYCAVWLDISGWIKTFGEGTKLLVIPSDAHLPAD	TRGV1*		TRGJ2		TRGC2		12		2
	ERR2584215.9802690.2	SIKLLEESDSGVYYCAVWAGYISGWIKTFGEGTKLLVIPSD	TRGV1-2/V1-3		TRGJ2		TRGC2		13		3
	ERR2584215.8821014.1	ETDSGVYYCAVWDISGWIKTFGEGTKLLVIPSDAHLPADISP	TRGV1*		TRGJ2		TRGC2		11		1
	ERR2584215.4485774.1	GVYYCAVWETGYISGWIKTFGEGTKLLVIPSDAHLPADISP	TRGV1*		TRGJ2		TRGC2		14		2
	ERR2584214.10345998.1	SGVYYCAVWEILYISGWIKTFGEGTKLLVIPSDAHLPADISP	TRGV1*		TRGJ2		TRGC2		14		3
	ERR2584214.9824189.2	DSGVYYCAVWVKGYISGWIKTFGEGTKLLVIPSDAHLPADI	TRGV1*		TRGJ2		TRGC2		14		4
	ERR2584214.9176005.1	SGVYYCAVWERLHISGWIKTFGEGTKLLVIPSDAHLPADISP	TRGV1*		TRGJ2		TRGC2		14		2
	ERR2584214.7046636.1	SGVYYCAVPDISGWIKTFGEGTKLLVIPSDAHLPADISPKPT	TRGV1*		TRGJ2		TRGC2		11		2
	ERR2584214.6355257.2	SDSGVYYCAVWWRLYISGWIKTFGEGTKLLVIPSDAHLPAD	TRGV1*		TRGJ2		TRGC2		14		4
	ERR2584214.610249.1	EESDSGVYYCAVWEVGDISGWIKTFGEGTKLLVIPSDAHLPA	TRGV1*		TRGJ2		TRGC2		14		3
	ERR2584214.170135.1	VYYCAVWELYISGWIKTFGEGTKLLVIPSDAHLPADISPKPT	TRGV1*		TRGJ2		TRGC2		13		2
	ERR2584215.13719878.2	DSGVYYCAVWEGISGWIKTFGEGTKLLVIPSDAHLPADISP	TRGV1*		TRGJ2		TRGC2		12		1
	ERR2584215.11915075.2	YCAVPISGWIKTFGEGTKLLVIPSDAHLPADISPKPTMFLP	TRGV1*		TRGJ2		TRGC2		10		1
	ERR2584215.9884328.2	DSGVYYCAVWVIEISGWIKTFGEGTKLLVIPSDAHLPADIS	TRGV1*		TRGJ2		TRGC2		13		3
	ERR2584215.1278641.2	SDSGVYYCAVWERKISGWIKTFGEGTKLLVIPSDAHLPADIS	TRGV1*		TRGJ2		TRGC2		13		1
	ERR2584214.6679225.2	ESDSGVYYCAVWEISGWIKTFGEGTKLLVIPSDAHLPADIS	TRGV1*		TRGJ2		TRGC2		11		0
	ERR2584215.14276489.1	YIKFLEESDSGVYYCAVWAVVSGWIKTFGEGTKLLVIPSDA	TRGV1-4		TRGJ2		TRGC2		12		3
	ERR2584214.4807656.2	LSIKLLEESDSGVYYCAVWERPGISGWIKTFGEGTKLLVIPS	TRGV1-2/V1-3		TRGJ2		TRGC2		14		2
	ERR2584215.9049673.2	SIKLLEESDSGVYYCAVWEGWIKTFGEGTKLLVIPSDAHLP	TRGV1-2/V1-3		TRGJ2		TRGC2		9		0
	ERR2584215.9531167.2	GRTYKLSIKLLEESDSGVYYCAVWERISGWIKTFGEGTKLL	TRGV1-2/V1-3		TRGJ2		TRGC2		12		0
TRGC3	ERR2584215.14034322.1	ESDSGVYYCAVWHRLGWIKKFGEGTKLVVTPSGRRLPADISP	TRGV1*		TRGJ3		TRGC3		11		1
	ERR2584215.13175520.1	VYYCAQYRLGWIKKFGEGTKLVVTPSGRRLPADISPKPTIF	TRGV1*		TRGJ3		TRGC3		10		2
	ERR2584215.11506899.1	DSGVYYCAVWERYRLGWIKKFGEGTKLVVTPSGRRLPADIS	TRGV1*		TRGJ3		TRGC3		13		1
	ERR2584215.11144368.2	LSIKLLEESDSGVYYCAVWLYRLGWIKKFGEGTKLVVTPSGR	TRGV1-2/V1-3		TRGJ3		TRGC3		12		2
	ERR2584215.10000788.2	DSAVYYCAAWDRLGWIKKFGEGTKLVVTPSGRRLPADISPK	TRGV1-5		TRGJ3		TRGC3		11		1
	ERR2584215.9878814.2	DSAVYYCAAWEYRLGWIKKFGEGTKLVVTPSGRRLPADISP	TRGV1-5		TRGJ3		TRGC3		12		1
	ERR2584215.8556643.1	SDSGVYYCAVLRDRLGWIKKFGEGTKLVVTPSGRRLPADIS	TRGV1*		TRGJ3		TRGC3		12		3
	ERR2584215.8173360.1	FLEESDSGVYYCAVWDRLGWIKKFGEGTKLVVTPSGRRLPA	TRGV1-4		TRGJ3		TRGC3		11		1
	ERR2584215.7844081.2	DSGVYYCAVWEYRLGWIKKFGEGTKLVVTPSGRRLPADISP	TRGV1*		TRGJ3		TRGC3		12		1
	ERR2584215.7662867.1	DSGVYYCAVWERHRLGWIKKFGEGTKLVVTPSGRRLPADIS	TRGV1*		TRGJ3		TRGC3		13		1
	ERR2584215.6550697.2	SIKLLEESDSGVYYCAVWGYRLGWIKKFGEGTKLVVTPSGRR	TRGV1-2/V1-3		TRGJ3		TRGC3		12		2
	ERR2584215.5941082.1	SGVYYCGVWEGYRLGWIKKFGEGTKLVVTPSGRRLPADISP	TRGV1*		TRGJ3		TRGC3		13		2
	ERR2584215.5560344.2	DSGVYYCAVWERPHRLGWIKKFGEGTKLVVTPSGRRLPADI	TRGV1*		TRGJ3		TRGC3		14		2
	ERR2584215.5392286.1	SDSGVYYCAVWVYRLGWIKKFGEGTKLVVTPSGRRLPADNS	TRGV1*		TRGJ3		TRGC3		12		2
	ERR2584215.4158528.1	DSGVYYCAVWERDRLGWIKKFGEGTKLVVTPSGRRLPADIS	TRGV1*		TRGJ3		TRGC3		13		1
	ERR2584215.3335568.2	SDSGVYYCAVSDRLGWIKKFGEGTKLVVTPSGRRLPADISPK	TRGV1*		TRGJ3		TRGC3		11		2
	ERR2584215.1479912.1	EESDSGVYYCAVWGIYRLGWIKKFGEGTKLVVTPSGRRLPAD	TRGV1*		TRGJ3		TRGC3		13		3
	ERR2584215.251454.1	EESDSAVYYCAAWERNRLGWIKKFGEGTKLVVTPSGRRLPAD	TRGV1*		TRGJ3		TRGC3		13		1
	ERR2584214.9826337.2	LSIKLLEESDSGVYYCAVWDRLGWIKKFGEGTKLVVTPSGRR	TRGV1-2/V1-3		TRGJ3		TRGC3		11		1
	ERR2584214.9589880.2	GVYYCAVWVGDRLGWIKKFGEGTKLVVTPSGRRLPADISPK	TRGV1*		TRGJ3		TRGC3		13		2
	ERR2584214.4864164.1	CAVWETHRLGWIKKFGEGTKLVVTPSGRRLPADISPKPTIF	TRGV1*		TRGJ3		TRGC3		13		2
	ERR2584214.3868590.2	SDSAVYYCAAWERLYRLGWIKKFGEGTKLVVTPSGRRLPADI	TRGV1-5		TRGJ3		TRGC3		14		2
	ERR2584214.3441326.2	YYCAVWKYRLGWIKKFGEGTKLVVTPSGRRLPADISPKPTIF	TRGV1*		TRGJ3		TRGC3		12		2
	ERR2584214.2657765.1	YKLSIKLLEESDSGVYYCAVWYRLGWIKKFGEGTKLVVTPSG	TRGV1-2/V1-3		TRGJ3		TRGC3		11		1
	ERR2584214.1144260.2	EERDSGVYYCAVWEDYRLGWIKKFGEGTKLVVTPSGRRLPA	TRGV1*		TRGJ3		TRGC3		13		2
	ERR2584214.757733.1	SGVYYCAVWERGYRLGWIKKFGEGTKLVVTPSGRRLPADIS	TRGV1*		TRGJ3		TRGC3		14		2
	ERR2584214.431153.1	GVYYCAVWEGEYRLGWIKKFGEGTKLVVTPSGRRLPADISPK	TRGV1*		TRGJ3		TRGC3		14		3
	ERR2584215.7120173.1	SGVYYCAVWARLGWIKKFGEGTKLVVTPSGRRLPADISPKPT	TRGV1*		TRGJ3		TRGC3		11		1
	ERR2584214.9104633.1	CAVWERPRLGWIKKFGEGTKLVVTPSGRRLPADISPKPTIF	TRGV1*		TRGJ3		TRGC3		13		1
	ERR2584214.9071181.1	YCAVWESRLGWIKKFGEGTKLVVTPSGRRLPADISPKPTIF	TRGV1*		TRGJ3		TRGC3		12		1
	ERR2584214.3595832.2	YYCAVWERFRLGWIKKFGEGTKLVVTPSGRRLPADISPKPT	TRGV1*		TRGJ3		TRGC3		13		1
	ERR2584215.13748142.2	KLSIKLLEESDSGVYYCAVWERRLGWIKKFGEGTKLVVTPS	TRGV1-2/V1-3		TRGJ3		-		12		0
	ERR2584215.11252666.2	KLYIQILEESDSAVYYCAAWARRLGWIKKFGEGTKLVVTPSG	TRGV1-5		TRGJ3		-		12		2
	ERR2584215.11019471.2	YIKFLEESDSGVYYCAVWGPRGRLGWIKKFGEGTKLVVTPS	TRGV1-4		TRGJ3		-		14		2
	ERR2584215.10870844.1	SAVYYCAAWVRLGWIKKFGEGTKLVVTPSGRRLPADISPKPT	TRGV1-5		TRGJ3		TRGC3		11		1
	ERR2584215.9701314.1	DSGVYYCAVWEERLGWIKKFGEGTKLVVTPSGRRLPADISPK	TRGV1*		TRGJ3		TRGC3		12		0
	ERR2584215.8712167.2	SDSGVYYCAVWERQQGRLGWIKKFGEGTKLVVTPSGRRLPAD	TRGV1*		TRGJ3		TRGC3		15		3
	ERR2584215.8538086.2	LEESDSGVYYCAVWERLGWIKKFGEGTKLVVTPSGRRLPADI	TRGV1*		TRGJ3		TRGC3		11		0
	ERR2584215.7747939.1	VYYCAVWERERLGWIKKFGEGTKLVVTPSGRRLPADISPKPT	TRGV1*		TRGJ3		TRGC3		13		1
	ERR2584215.7378069.1	VYYCAVWGRERLGWIKKFGEGTKLVVTPSGRRLPADISPKPT	TRGV1*		TRGJ3		TRGC3		13		3
	ERR2584215.6044179.2	KLSIKLLEESDSGVYYCAVWERYRLGWIKKFGEGTKLVVTPS	TRGV1-2/V1-3		TRGJ3		TRGC3		13		1
	ERR2584215.5768703.1	DSGVYYCAVWEYGRLGWIKKFGEGTKLVVTPSGRRLPADIS	TRGV1*		TRGJ3		TRGC3		13		2
	ERR2584215.3767874.2	VYYCAAWERRRLGWIKKFGEGTKLVVTPSGRRLPADISPKP	TRGV1-5		TRGJ3		TRGC3		13		1
	ERR2584215.2969185.2	LEESDSGVYYCAVWEGERLGWIKKFGEGTKLVVTPSGRRLPA	TRGV1*		TRGJ3		TRGC3		13		2
	ERR2584215.2528092.2	CAAWERLGWIKKFGEGTKLVVTPSGRRLPADISPKPTIFLPS	TRGV1-5		TRGJ3		TRGC3		11		0
	ERR2584214.8230900.1	VYYCAVWERQRLGWIKKFGEGTKLVVTPSGRRLPADISPKP	TRGV1*		TRGJ3		TRGC3		13		1
	ERR2584214.7675054.1	SAVYYCAAWIRLGWIKKFGEGTKLVVTPSGRRLPADISPKPT	TRGV1-5		TRGJ3		TRGC3		11		1
	ERR2584214.5660071.1	LEESDSGVYYCAVWEGGRLGWIKKFGEGTKLVVTPSGRRLPA	TRGV1*		TRGJ3		TRGC3		13		2
	ERR2584214.4316699.2	KLSIKLLEESDSGVYYCAVWEGRLGWIKKFGEGTKLVVTPSG	TRGV1-2/V1-3		TRGJ3		-		12		1
	ERR2584214.4359855.1	ESDSGVYYCAVWGRLGWIKKFGEGTKLVVTPSGRRLPADIS	TRGV1*		TRGJ3		TRGC3		11		1
	ERR2584215.14421310.1	CAVWGGWLGWIKKFGEGTKLVVTPSGRRLPADISPKPTIFLP	TRGV1*		TRGJ3		TRGC3		12		3
	ERR2584215.12293108.2	EESDSGVYYCAVWERRGLGWIKKFGEGTKLVVTPSGRRLPA	TRGV1*		TRGJ3		TRGC3		13		2
	ERR2584215.11849822.1	QILEESDSAVYYCAAWDGLGWIKKFGEGTKLVVTPSGRRLP	TRGV1-5		TRGJ3		TRGC3		11		2
TRGC4	ERR2584215.13295505.2	QSLEESDSALYYCASDSSGWIKNFGEGTKLIMIPSGVRLPS	TRGV1-7		TRGJ4		TRGC4		10		1
	ERR2584215.8641587.1	LEESDSALYYCAYSSGWIKNFGEGTKLIMIPSGVRLPSDISP	TRGV1-7		TRGJ4		TRGC4		9		1
	ERR2584215.7349917.2	SDSAVYYCAAYSSGWIKNFGEGTKLIMIPSGVRLPSDISPKP	TRGV1-8		TRGJ4		TRGC4		10		1
	ERR2584215.6159577.2	LLEESDSGVYYCAVWDSSGWIKNFGEGTKLIMIPSGVRLPS	TRGV1-2/V1-3		TRGJ4		TRGC4		11		1
	ERR2584215.3752524.2	SDSALYYCASSYSSGWIKNFGEGTKLIMIPSGVRLPSDISPK	TRGV1-7		TRGJ4		TRGC4		11		2
	ERR2584215.2551639.1	SDSAVYYCAAWEEYSSGWIKNFGEGTKLIMIPSGVRLPSDIS	TRGV1-8		TRGJ4		TRGC4		13		2
	ERR2584214.9700259.1	SDSAVYYCAAWEYSSGWIKNFGEGTKLIMIPSGVRLPSDIS	TRGV1-8		TRGJ4		TRGC4		12		1
	ERR2584214.9434017.2	SDSGVYYCAVWERRYSSGWIKNFGEGTKLIMIPSGVRLPSDI	TRGV1*		TRGJ4		TRGC4		14		2
	ERR2584214.6920579.1	IKNLEESDSAVYYCAAWESYSSGWIKNFGEGTKLIMIPSGV	TRGV1-8		TRGJ4		TRGC4		13		2
	ERR2584214.249350.1	SDSGVYYCAVWGYSSGWIKNFGEGTKLIMIPSGVRLPSDIS	TRGV1*		TRGJ4		TRGC4		12		2
	ERR2584215.2769827.2	CNLYIQSLEESDSALYYCASCVSSGWIKNFGEGTKLIMIPSG	TRGV1-7		TRGJ4		-		11		2
	ERR2584215.1576163.2	LSIKLLEESDSGVYYCAVWAYLYSSGWIKNFGEGTKLIMIPS	TRGV1-2/V1-3		TRGJ4		-		14		4
	ERR2584215.11028626.2	SLEESDSALYYCASWESSGWIKNFGEGTKLIMIPSGVRLPS	TRGV1-7		TRGJ4		TRGC4		11		0
	ERR2584215.7689106.2	EESDSGVYYCAVWVGSSGWIKNFGEGTKLIMIPSGVRLPSD	TRGV1*		TRGJ4		TRGC4		12		2
	ERR2584215.7562921.1	SDSALYYCASWVESSGWIKNFGEGTKLIMIPSGVRLPSDIS	TRGV1-7		TRGJ4		TRGC4		12		2
	ERR2584215.7266073.2	SDSALYYCASWDWSSGWIKNFGEGTKLIMIPSGVRLPSDIS	TRGV1-7		TRGJ4		TRGC4		12		2
	ERR2584215.5719690.2	LEESDSGVYYCAVWGGSSGWIKNFGEGTKLIMIPSGVRLPSD	TRGV1*		TRGJ4		TRGC4		12		2
	ERR2584214.10436952.2	CAAWECLRSSGWIKNFGEGTKLIMIPSGVRLPSDISPKPII	TRGV1-8		TRGJ4		TRGC4		14		3
	ERR2584214.972104.1	ESDSGVYYCAVWESSGWIKNFGEGTKLIMIPSGVRLPSDIS	TRGV1*		TRGJ4		TRGC4		11		0
	ERR2584215.6922987.2	SDSAVYYCAAWEGGCSGWIKNFGEGTKLIMIPSGVRLPSDI	TRGV1*		TRGJ4		TRGC4		13		3
	ERR2584215.4811582.2	CASWEGSGWIKNFGEGTKLIMIPSGVRLPSDISPKPIIFLPS	TRGV1-7		TRGJ4		TRGC4		11		1
	ERR2584215.3376875.1	AAWETRSGWIKNFGEGTKLIMIPSGVRLPSDISPKPIIFLPS	TRGV1-8		TRGJ4		TRGC4		12		2
	ERR2584215.13786164.2	SDSAVYYCAASGWIKNFGEGTKLIMIPSGVRLPSDISPKPII	TRGV1-8		TRGJ4		TRGC4		8		0
	ERR2584215.3415335.2	GRTYKLSIKLLEESDSGVYYCAVSGWIKNFGEGTKLIMIPSG	TRGV1-2/V1-3		TRGJ4		-		8		0
	ERR2584214.6733042.2	TCNLYIQSLEESDSALYYCASWTSGWIKNFGEGTKLIMIPSG	TRGV1-7		TRGJ4		-		10		1
	ERR2584215.4292936.2	MTCKLSIKNLEESDSAVYYCAAWSGWIKNFGEGTKLIMIPS	TRGV1-8		TRGJ4		-		9		0
TRGC7	ERR2584215.12427765.2	GVYCCAVWERGDTANWMKIFGKGTKLIVTPSDGSLPAAIPPK	TRGV1-10		TRGJ7		TRGC7		14		2
	ERR2584215.7036247.1	DSGVYCCAVWERNTANWMKIFGKGTKLIVTPSDGSLPAAIPP	TRGV1-10		TRGJ7		TRGC7		13		1
	ERR2584215.2096035.1	RDSGVYCCAVQGYTANWMKIFGKGTKLIVTPSDGSLPAAIP	TRGV1-10		TRGJ7		TRGC7		12		3
	ERR2584215.1629865.1	RDSAMYYCAAWERYTANWMKIFGKGTKLIVTPSDGSLPAAIP	TRGV1-9		TRGJ7		TRGC7		13		1
	ERR2584215.664281.2	YCCAVWTGVNTANWMKIFGKGTKLIVTPSDGSLPAAIPPKP	TRGV1-10		TRGJ7		TRGC7		14		4
	ERR2584214.10573330.2	RDSGVYCCAGGYTANWMKIFGKGTKLIVTPSDGSLPAAIPP	TRGV1-10		TRGJ7		TRGC7		11		3
	ERR2584214.10075564.2	SGVYCCAVWERDTANWMKIFGKGTKLIVTPSDGSLPAAIPP	TRGV1-10		TRGJ7		TRGC7		13		1
	ERR2584214.9437624.1	RDSGVYCCAVWEYTANWMKIFGKGTKLIVTPSDGSLPAAIPP	TRGV1-10		TRGJ7		TRGC7		12		1
	ERR2584214.5520234.1	SAMYYCAAWERRRYTANWMKIFGKGTKLIVTPSDGSLPAAIP	TRGV1-9		TRGJ7		TRGC7		15		3
	ERR2584215.14319783.2	LLIKSLQERDSGVYCCAVWVTANWMKIFGKGTKLIVTPSDGS	TRGV1-10		TRGJ7		TRGC7		11		1
	ERR2584215.14319783.2	DSALYYCASWTANWMKIFGKGTKLIVTPSDGSLPAAIPPKPT	TRGV1-7		TRGJ7		TRGC7		10		0
	ERR2584214.3731310.2	CAVWVKTANWMKIFGKGTKLIVTPSDGSLPAAIPPKPTIFL	TRGV1*		TRGJ7		TRGC7		12		2
	ERR2584215.7892378.2	CKLFIKILEERDSAMYYCAAWEYTANWMKIFGKGTKLIVTP	TRGV1-9		TRGJ7		TRGC7		12		1
	ERR2584215.2905438.1	DSGVYCCAVWERPANWMKIFGKGTKLIVTPSDGSLPAAIPPK	TRGV1-10		TRGJ7		TRGC7		12		1
	ERR2584214.9244658.1	RDSGVYCCAVWEGTNWMKIFGKGTKLIVTPSDGSLPAAIPP	TRGV1-10		TRGJ7		TRGC7		11		2
	ERR2584214.5499608.2	LLIKSLQERDSGVYCCAVLRRWMKIFGKGTKLIVTPSDGSLP	TRGV1-10		TRGJ7		TRGC7		9		3
TRGC8	ERR2584215.13927366.1	YYCAVWENRSNWIKKFGKGTKLIVTPSGRRLPADISPKPTIX	TRGV1*		TRGJ8		TRGC8		12		1
	ERR2584215.11774926.1	DSGVYYCAVWDRYRSNWIKKFGKGTKLIVTPSGRRLPADISP	TRGV1*		TRGJ8		TRGC8		13		3
	ERR2584215.11269579.1	LEESDSAMYYCAAWERYRSNWIKKFGKGTKLIVTPSGRRLPA	TRGV1-9		TRGJ8		TRGC8		13		1
	ERR2584215.10173982.1	SGVYYCAVWYYRSNWIKKFGKGTKLIVTPSGRRLPADISPK	TRGV1*		TRGJ8		TRGC8		12		2
	ERR2584215.9565221.1	SDSALYYCASWKYRSNWIKKFGKGTKLIVTPSGRRLPADISP	TRGV1-7		TRGJ8		TRGC8		12		2
	ERR2584215.8832286.1	SGVYYCAVWERPDRSNWIKKFGKGTKLIVTPSGRRLPADISP	TRGV1*		TRGJ8		TRGC8		14		0
	ERR2584215.6288042.1	ESDSAVYYCAAWESGYRSNWIKKFGKGTKLIVTPSGRRLP	TRGV1-9		TRGJ8		TRGC8		14		3
	ERR2584215.5414578.2	SDSAVYYCADRSNWIKKFGKGTKLIVTPSGRRLPADISPKPT	TRGV1*		TRGJ8		TRGC8		9		1
	ERR2584215.5087006.1	FIEKEDVAIYYCAGWALYRSNWIKKFGKGTKLIVTPSGRRLP	TRGV3-2		TRGJ8		TRGC8		13		2
	ERR2584215.3819677.1	CAVWNYRSNWIKKFGKGTKLIVTPSGRRLPADISPKPTIFLP	TRGV1*		TRGJ8		TRGC8		12		2
	ERR2584214.9478936.1	YCAVWEKRRVYRSNWIKKFGKGTKLIVTPSGRRLPADISPKP	TRGV1*		TRGJ8		TRGC8		16		4
	ERR2584215.995112.2	RNLEERDSGVYYCAVWGYRSNWIKKFGKGTKLIVTPSGRRLP	TRGV1*		TRGJ8		TRGC8		12		0
	ERR2584214.8152178.1	VYYCAVWEKDRSNWIKKFGKGTKLIVTPSGRRLPADISPKPT	TRGV1*		TRGJ8		TRGC8		13		1
	ERR2584214.6743927.1	MYYCAAWEGYRSNWIKKFGKGTKLIVTPSGRRLPADISPKPT	TRGV1-9		TRGJ8		TRGC8		13		2
	ERR2584214.6600789.1	SAMYYCAAWEDRSNWIKKFGKGTKLIVTPSGRRLPADISPK	TRGV1-9		TRGJ8		TRGC8		12		1
	ERR2584214.5027391.1	DSGVYYCAVWYRSNWIKKFGKGTKLIVTPSGRRLPADISPK	TRGV1*		TRGJ8		TRGC8		11		1
	ERR2584214.4300554.1	SGVYYCAVWENRSNWIKKFGKGTKLIVTPSGRRLPADISPKP	TRGV1*		TRGJ8		TRGC8		12		1
TRGC9	ERR2584215.13956762.2	LIKILEESDSGVYYCAKYRSNWIKKFGKGTKLIVTPSDARL	TRGV1-12		TRGJ9		TRGC9		10		2
	ERR2584215.11640103.1	IKLLEESDSGVYYCAVWERYRSNWIKKFGKGTKLIVTPSDA	TRGV1-2/V1-3		TRGJ9		TRGC9		13		1
	ERR2584215.9480429.1	ERDSGVYCCAVWYRSNWIKKFGKGTKLIVTPSDARLPADISP	TRGV1-10		TRGJ9		TRGC9		11		1
	ERR2584215.8245883.2	EDVAIYYCAGWAYRSNWIKKFGKGTKLIVTPSDARLPADIS	TRGV3-2		TRGJ9		TRGC9		12		1
	ERR2584215.8162098.2	QERDSGVYCCAVWEYRSNWIKKFGKGTKLIVTPSDARLPAD	TRGV1-10		TRGJ9		TRGC9		12		1
	ERR2584215.7747110.2	IKSLQERDSGVYCCAVWDRSNWIKKFGKGTKLIVTPSDARLP	TRGV1-10		TRGJ9		TRGC9		11		1
	ERR2584215.6632978.1	EESDSGVYYCAVWDRSNWIKKFGKGTKLIVTPSDARLPADIS	TRGV1*		TRGJ9		TRGC9		11		1
	ERR2584215.6387866.1	SDSALYYCASWIYRSNWIKKFGKGTKLIVTPSDARLPADIS	TRGV1-7		TRGJ9		TRGC9		12		2
	ERR2584215.5482943.2	CAVWERGYRSNWIKKFGKGTKLIVTPSDARLPADISPKPTI	TRGV1*		TRGJ9		TRGC9		14		2
	ERR2584215.5337542.1	ENLEESDSGVYYCAVWETLYRSNWIKKFGKGTKLIVTPSDA	TRGV1-13/V1-14		TRGJ9		TRGC9		14		3
	ERR2584215.4938173.1	SGVYYCAVWETVYRSNWIKKFGKGTKLIVTPSDARLPADISP	TRGV1*		TRGJ9		TRGC9		14		3
	ERR2584215.4463366.2	RDSAMYYCAAWGYRSNWIKKFGKGTKLIVTPSDARLPADISP	TRGV1-9		TRGJ9		TRGC9		12		2
	ERR2584215.3197723.1	LLEESDSGVYYCAVWENRSNWIKKFGKGTKLIVTPSDARLP	TRGV1-2/V1-3		TRGJ9		TRGC9		12		1
	ERR2584215.2727010.2	CAVWERPGYRSNWIKKFGKGTKLIVTPSDARLPADISPKPT	TRGV1*		TRGJ9		TRGC9		15		3
	ERR2584215.1611383.1	VYYCAVWERHRSNWIKKFGKGTKLIVTPSDARLPADISPKPT	TRGV1*		TRGJ9		TRGC9		13		1
	ERR2584215.1240013.2	KLSIKLLEESDSGVYYCAVWGDRSNWIKKFGKGTKLIVTPSD	TRGV1-2/V1-3		TRGJ9		TRGC9		12		0
	ERR2584215.1099879.2	LLIKSLQERDSGVYCCAVCAIYRSNWIKKFGKGTKLIVTPSD	TRGV1-10		TRGJ9		TRGC9		13		4
	ERR2584215.1040233.1	YCCAVWESPYYRSNWIKKFGKGTKLIVTPSDARLPADISPK	TRGV1-10		TRGJ9		TRGC9		15		4
	ERR2584215.445960.1	SGVYYCAVWAYRSNWIKKFGKGTKLIVTPSDARLPADISPK	TRGV1*		TRGJ9		TRGC9		12		2
	ERR2584214.10518982.2	DSAMYYCAAWESPNRSNWIKKFGKGTKLIVTPSDARLPADIS	TRGV1-9		TRGJ9		TRGC9		14		3
	ERR2584214.10389806.2	AVYYCAVWESPSYRSNWIKKFGKGTKLIVTPSDARLPADISP	TRGV1*		TRGJ9		TRGC9		15		4
	ERR2584214.9591147.2	CCAVWNRSNWIKKFGKGTKLIVTPSDARLPADISPKPTIFLP	TRGV1-10		TRGJ9		TRGC9		11		1
	ERR2584214.9579741.2	SALYYCASWEKYRSNWIKKFGKGTKLIVTPSDARLPADISP	TRGV1-7		TRGJ9		TRGC9		13		2
	ERR2584214.9396362.2	DSGVYYCAVWERYRSNWIKKFGKGTKLIVTPSDARLPADIS	TRGV1*		TRGJ9		TRGC9		13		2
	ERR2584214.5046807.1	SLQERDSGVYCCAVWVYRSNWIKKFGKGTKLIVTPSDARLP	TRGV1-10		TRGJ9		TRGC9		12		2
	ERR2584214.4935796.2	DSGVYYCAVWEKLLYRSNWIKKFGKGTKLIVTPSDARLPAD	TRGV1*		TRGJ9		TRGC9		15		4
	ERR2584214.4792941.1	RDSAMYYCAAWVLSRVYRSNWIKKFGKGTKLIVTPSDARLPA	TRGV1-9		TRGJ9		TRGC9		16		6
	ERR2584214.3179620.1	LEERDSAMYYCAAWERYRSNWIKKFGKGTKLIVTPSDARLPA	TRGV1-9		TRGJ9		TRGC9		13		1
TRGC10	ERR2584215.13923411.2	YYCAVWNVDSSGWSKKFGEGTKLTVIPSDRRLPADISPKPTI	TRGV1*		TRGJ10-1		TRGC10		13		2
	ERR2584215.5129996.1	IKILEESDSGVYYCAAWEYSSGWSKKFGEGTKLTVIPSDRR	TRGV1-15		TRGJ10-1		TRGC10		12		1
	ERR2584215.4544408.2	SVLTVNFIEIEDVAIYYCAGWYSSGWSKKFGEGTKLTVIPS	TRGV3-3		TRGJ10-1		-		11		1
	ERR2584215.4301992.1	SDSGVYYCAAWYSSGWSKKFGEGTKLTVIPSDRRLPADISP	TRGV1-15		TRGJ10-1		TRGC10		11		1
	ERR2584214.2322912.2	GVYYCAAWETEYSSGWSKKFGEGTKLTVIPSDRRLPADISP	TRGV1-15		TRGJ10-1		TRGC10		14		3
	ERR2584214.2037770.1	VAIYYCAGWAMVDSSGWSKKFGEGTKLTVIPSDRRLPADIS	TRGV3-2		TRGJ10-1		TRGC10		14		3
	ERR2584215.8372361.2	VAIYYCAGWFHLCSSGWSKKFGEGTKLTVIPSDRRLPADISP	TRGV3*		TRGJ10-1		TRGC10		14		4
	ERR2584215.4474615.2	KLSIKLLEESDSGVYYCAVWMWYSSGWSKKFGEGTKLTVIPS	TRGV1-2/1-3		TRGJ10-1		-		13		3
	ERR2584214.5543291.2	YYCAAWEKIGSSGWSKKFGEGTKLTVIPSDRRLPADISPKPT	TRGV1-15		TRGJ10-1		TRGC10		14		3
	ERR2584214.4980100.2	DSGVYYCAAWVSSGWSKKFGEGTKLTVIPSDRRLPADISPKP	TRGV1-15		TRGJ10-1		TRGC10		11		1
	ERR2584214.871582.2	KLFIKILEERDSAMYYCAAWESNSSGWSKKFGEGTKLTVIPS	TRGV1-9		TRGJ10-1		-		13		2
	ERR2584215.11994948.1	SAMYYCAAWEKWSSGWSKKFGEGTKLTVIPSDRRLPADISP	TRGV1-9		TRGJ10-1		TRGC10		13		2
	ERR2584215.5203670.1	YCAGWELPSSSGWSKKFGEGTKLTVIPSDRRLPADISPKPT	TRGV3*		TRGJ10-1		TRGC10		14		3
	ERR2584214.8358562.2	ENEDVAIYYCAGWLRGSSGWSKKFGEGTKLTVIPSDRRLPA	TRGV3*		TRGJ10-1		TRGC10		13		3
	ERR2584215.8816145.1	DVAIYYCAGWVWGSGWSKKFGEGTKLTVIPSDRRLPADISPK	TRGV3*		TRGJ10-1		TRGC10		12		3
	ERR2584215.4224792.2	GVYYCAAWETGYSSGWSKKFGEGTKLTVITSDRRLPADISP	TRGV1-15		TRGJ10-1		TRGC10		14		3
	ERR2584215.13261140.1	DSGVYYCAVWERSDSGWSKKFGEGTKLTVIPSDRRLPADIS	TRGV1*		TRGJ10-1		TRGC10		13		3
	ERR2584215.10922960.1	DVAIYYCAGWENSGWSKKFGEGTKLTVIPSDRRLPADISPK	TRGV3*		TRGJ10-1		TRGC10		11		2
	ERR2584215.10281487.2	DSGVYYCAAGGISGWSKKFGEGTKLTVIPSDRRLPADISPKP	TRGV1-15		TRGJ10-1		TRGC10		11		3
	ERR2584215.9254756.2	YYCAGWEWNSGWSKKFGEGTKLTVIPSDRRLPADISPKPTI	TRGV3*		TRGJ10-1		TRGC10		12		3
	ERR2584214.3706131.1	EESDSGVYYCAAWDSGWSKKFGEGTKLTVIPSDRRLPADIS	TRGV1-15		TRGJ10-1		TRGC10		10		1
	ERR2584214.7836900.1	ESDSGVYYCAAWERSGWSKKFGEGTKLTVIPSDRRLPADISP	TRGV1-15		TRGJ10-1		TRGC10		11		0
	ERR2584214.6521482.2	SVLTVNFIENEDVAIYYCAGWKYISGWSKKFGEGTKLTVIP	TRGV3-3		TRGJ10-1		TRGC10		12		3
	ERR2584215.8376960.2	RTSKLLIKILEESDSGVYYCAAWSGSGWSKKFGEGTKLTVIP	TRGV1-15		TRGJ10-1		-		11		0
	ERR2584215.1862887.1	TSKLLIKILEESDSGVYYCAAWEGSSGWSKKFGEGTKLTVIP	TRGV1-15		TRGJ10-1		-		12		1
	ERR2584214.3706131.2	RTSKLLIKILEESDSGVYYCAAWDSGWSKKFGEGTKLTVIP	TRGV1-15		TRGJ10-1		-		10		1
	ERR2584215.4301992.2	GTGRTSKLLIKILEESDSGVYYCAAWYSSGWSKKFGEGTKLT	TRGV1-15		TRGJ10-1		-		11		1
	ERR2584215.4055938.2	YSQTSTSVLTVNFIENEDVAIYYCAGYSSGWSKKFGEGTKLT	TRGV3-3		TRGJ10-1		-		10		1
	ERR2584215.14015927.1	ERDSAMYYCAAWGRSKKFGEGTKLTVIPSDRRLPADISPKPT	TRGV1-9		TRGJ10-1		TRGC10		8		2
	ERR2584214.2273506.2	TSKLFIKILEESDSGVYYCAAWERVRSSGWSKKFGEGTKLT	TRGV1-15		TRGJ10-1		-		14		2
	ERR2584215.10922960.2	QTSTSVLTVNFIENEDVAIYYCAGWENSGWSKKFGEGTKLTV	TRGV3-3		TRGJ10-1		-		11		2
TRGC11	ERR2584215.14605108.1	NEDVAIYYCAGCKPNYTSNWIKIFGDGTKLIVTPSDRRLPAD	TRGV3*		TRGJ11-1		TRGC11		14		5
	ERR2584215.7926923.1	HAIENEDVAIYYCAGRNTSNWIKIFGDGTKLIVTPSDRRLPA	TRGV3-4		TRGJ11-1		TRGC11		11		2
	ERR2584215.6713011.1	DVAIYYCAGCYTSNWIKIFGDGTKLIVTPSDRRLPADTSPKP	TRGV3*		TRGJ11-1		TRGC11		11		2
	ERR2584214.7196667.2	HAIENEDVAIYYCAGWAVYTSNWIKIFGDGTKLIVTPSDRRL	TRGV3-4		TRGJ11-1		TRGC11		13		3
	ERR2584215.6060598.2	YYCAGWDSNWIKIFGDGTKLIVTPSDRRLPADTSPKPTIFL	TRGV3*		TRGJ11-1		TRGC11		10		0
	ERR2584215.6031293.1	IHAIENEDVAIYYCAGWDSNWIKIFGDGTKLIVTPSDRRLPX	TRGV3-4		TRGJ11-1		TRGC11		10		0
	ERR2584215.9798445.2	LTIHAIENEDVAIYYCAGWDEHQRASNWIKIFGDGTKLIVTP	TRGV3-4		TRGJ11-1		-		15		5
TRGC12	ERR2584215.14510112.1	SGVYYCAVWEFPNSSSWIKKFGKGTKLVVTPSDKRLPADISP	TRGV1*		TRGJ12		TRGC12		14		3
	ERR2584215.13951557.2	AMYYCAACYSSSWIKKFGKGTKLVVTPSDKRLPADISPKPIX	TRGV1-9		TRGJ12		TRGC12		11		2
	ERR2584215.13784326.1	ERDSGVYYCAVWYSSSWIKKFGKGTKLVVTPSDKRLPADIS	TRGV1-16		TRGJ12		TRGC12		11		1
	ERR2584215.13466140.2	ERDSGVYYCAVWTYSSSWIKKFGKGTKLVVTPSDKRLPADIS	TRGV1-16		TRGJ12		TRGC12		12		2
	ERR2584215.11963492.1	KNRKIEIRNLEERDSGVYYCVYSSSWIKKFGKGTKLVVTPS	TRGV1-16		TRGJ12		TRGC12		9		2
	ERR2584215.11874086.2	CAGWDNSSSWIKKFGKGTKLVVTPSDKRLPADISPKPIMFLP	TRGV3-3/3-4		TRGJ12		TRGC12		12		1
	ERR2584215.11085794.2	RDSGVYYCAVWDGYSSSWIKKFGKGTKLVVTPSDKRLPADIS	TRGV1-16		TRGJ12		TRGC12		13		3
	ERR2584215.8968510.2	KIEIRNLEERDSGVYYCAVWDSSSWIKKFGKGTKLVVTPSD	TRGV1-16		TRGJ12		TRGC12		11		1
	ERR2584214.9761390.1	NEDVAIYYCAGWDSSSWIKKFGKGTKLVVTPSDKRLPADIS	TRGV3-3/3-4		TRGJ12		TRGC12		11		0
	ERR2584215.7745752.2	CAVWEPIYSSSWIKKFGKGTKLVVTPSDKRLPADISPKPIM	TRGV1*		TRGJ12		TRGC12		14		3
	ERR2584215.6851530.1	IHAIENEDVAIYYCAGWDLHSSSWIKKFGKGTKLVVTPSDKR	TRGV3-4		TRGJ12		TRGC12		13		2
	ERR2584215.3754575.2	EIRNLEERDSGVYYCAVWEGYSSSWIKKFGKGTKLVVTPSD	TRGV1-16		TRGJ12		TRGC12		13		2
	ERR2584215.2724367.1	EERDSGVYYCAGYSSSWIKKFGKGTKLVVTPSDKRLPADISP	TRGV1-16		TRGJ12		TRGC12		10		2
	ERR2584215.896570.2	YYCAAWERLYSSSWIKKFGKGTKLVVTPSDKRLPADISPKPI	TRGV1-9		TRGJ12		TRGC12		14		2
	ERR2584215.61331.1	RDSGVYYCAVWSYSSSWIKKFGKGTKLVVTPSDKRLPADIS	TRGV1-16		TRGJ12		TRGC12		12		2
	ERR2584214.10780889.2	ERDSGVYYCAVWDYSSSWIKKFGKGTKLVVTPSDKRLPADIS	TRGV1-16		TRGJ12		TRGC12		12		2
	ERR2584214.9211494.1	RDSGVYYCAAPVYSSSWIKKFGKGTKLVVTPSDKRLPADISP	TRGV1-16		TRGJ12		TRGC12		12		4
	ERR2584214.8223946.2	AIENEDVAIYYCAGWDYSSSWIKKFGKGTKLVVTPSDKRLP	TRGV3-4		TRGJ12		TRGC12		12		1
	ERR2584214.7680860.2	DVAIYYCAGWDVGYSSSWIKKFGKGTKLVVTPSDKRLPADIS	TRGV3-3/3-4		TRGJ12		TRGC12		14		3
	ERR2584214.7214828.2	AIYYCAGCWYSSSWIKKFGKGTKLVVTPSDKRLPADISPKPI	TRGV3-3/3-4		TRGJ12		TRGC12		12		3
	ERR2584214.5631767.2	ERDSGVYYCAVWEKLLDSSSWIKKFGKGTKLVVTPSDKRLPA	TRGV1-16		TRGJ12		TRGC12		15		3
	ERR2584214.5305645.1	YYCAVWENVWHSSSWIKKFGKGTKLVVTPSDKRLPADISPKP	TRGV1*		TRGJ12		TRGC12		15		4
	ERR2584215.13514141.1	EERDSGVYYCAVWEKLGSSSWIKKFGKGTKLVVTPSDKRLPA	TRGV1-16		TRGJ12		TRGC12		14		2
	ERR2584215.12976583.2	DSGVYYCAVWVSSSWIKKFGKGTKLVVTPSDKRLPADISPK	TRGV1*		TRGJ12		TRGC12		11		1
	ERR2584215.8756890.1	IHAIENEDVAIYYCAGWDIGSSSWIKKFGKGTKLVVTPSDK	TRGV3-4		TRGJ12		TRGC12		13		3
	ERR2584214.9817316.1	AIYYCAGWDIGSSSWIKKFGKGTKLVVTPSDKRLPADISPK	TRGV3-3/3-4		TRGJ12		TRGC12		13		1
	ERR2584214.4552949.2	SDSGVYYCAAWECSSSWIKKFGKGTKLVVTPSDKRLPADISP	TRGV1-15		TRGJ12		TRGC12		12		1
	ERR2584215.11970671.2	EERDSGVYYCAVWESSSWIKKFGKGTKLVVTPSDKRLPADIS	TRGV1-16		TRGJ12		TRGC12		11		0
	ERR2584215.11732043.1	EERDSGVYYCAVWSSSWIKKFGKGTKLVVTPSDKRLPADIS	TRGV1-16		TRGJ12		TRGC12		10		0
	ERR2584215.10638080.2	DSGVYYCAVWDWSSSWIKKFGKGTKLVVTPSDKRLPADISP	TRGV1*		TRGJ12		TRGC12		12		2
	ERR2584215.9703655.2	IEIRNLEERDSGVYYCAVWERGSSSWIKKFGKGTKLVVTPSD	TRGV1-16		TRGJ12		TRGC12		13		2
	ERR2584215.9665055.1	EERDSGVYYCAVGSSSWIKKFGKGTKLVVTPSDKRLPADISP	TRGV1-16		TRGJ12		TRGC12		10		1
	ERR2584215.9610638.2	AMYYCAAWEASSSWIKKFGKGTKLVVTPSDKRLPADISPKP	TRGV1-9		TRGJ12		TRGC12		12		1
	ERR2584215.8458147.1	SGVYYCAAWERKGSSSWIKKFGKGTKLVVTPSDKRLPADISP	TRGV1-15		TRGJ12		TRGC12		14		3
	ERR2584215.5133883.2	LLIKILEESDSGVYYCAAWVRSSSWIKKFGKGTKLVVTPSDK	TRGV1-15		TRGJ12		TRGC12		12		2
	ERR2584215.4059711.2	KIEIRNLEERDSGVYYCAVWVSSSWIKKFGKGTKLVVTPSD	TRGV1-16		TRGJ12		TRGC12		11		1
	ERR2584215.3911490.1	EIRNLEERDSGVYYCAVWERSSSWIKKFGKGTKLVVTPSDKR	TRGV1-16		TRGJ12		TRGC12		12		1
	ERR2584215.484278.1	DSGVYYCAVWEESSSWIKKFGKGTKLVVTPSDKRLPADISP	TRGV1*		TRGJ12		TRGC12		12		1
	ERR2584214.10264011.1	EERDSGVYYCAVGSSSWIKKFGKGTKLVVTPSDKRLPADISP	TRGV1-16		TRGJ12		TRGC12		10		1
	ERR2584215.8475739.1	EERDSGVYYCAAYSSSWIKKFGKGTKLVVTPSDKRLPADIS	TRGV1-16		TRGJ12		TRGC12		10		2
	ERR2584215.7788801.1	DSGVYYCAVWDYSSSWIKKFGKGTKLVVTPSDKRLPADISPK	TRGV1-16		TRGJ12		TRGC12		12		2
	ERR2584215.2092758.2	YCAVWGYSSSWIKKFGKGTKLVVTPSDKRLPADISPKPIMF	TRGV1*		TRGJ12		TRGC12		12		2
	ERR2584214.3556700.1	ERDSGVYYCAVWDSSSWIKKFGKGTKLVVTPSDKRLPADISP	TRGV1-16		TRGJ12		TRGC12		11		1
	ERR2584215.9573258.1	YYCAVWSSSWIKKFGKGTKLVVTPSDKRLPADISPKPIMFLP	TRGV1*		TRGJ12		TRGC12		10		0
	ERR2584214.2296468.2	YYCAAWERLYSSSWIKKFGKGTKLVVTPSDKRLPADISPKPI	TRGV1*		TRGJ12		TRGC12		14		2
TRGC13	ERR2584215.13127851.2	CAIWEAVTLAKKFGEGTKLVVTPSDARLPADISPKPTIFLPS	TRGV1-17		TRGJ13-1		TRGC13		11		0
	ERR2584215.9256153.1	LEESDSGVYYCAAVTLAKKFGEGTKLVVTPSDARLPADISPK	TRGV1-15		TRGJ13-1		TRGC13		8		0
	ERR2584215.1348455.1	ENEDVAIYYCAGWDVTLAKKFGEGTKLVVTPSDARLPADISP	TRGV3-4/3-3		TRGJ13-1		TRGC13		10		0
	ERR2584214.8705736.2	EESDSGVYYCAVWERSVTLAKKFGEGTKLVVTPSDARLPAD	TRGV1*		TRGJ13-1		TRGC13		12		2
	ERR2584214.6421815.1	HAIENEDVAIYYCAGCAYVTLAKKFGEGTKLVVTPSDARLP	TRGV3-4		TRGJ13-1		TRGC13		11		3
	ERR2584214.1832801	GVYYCAVWESGAVTLAKKFGEGTKLVVTPSDARLPADISPK	TRGV1*		TRGJ13-1		TRGC13		13		3
	ERR2584214.9584142.2	QSDSGVYYCAISLTLAKKFGEGTKLVVTPSDARLPADISPKP	TRGV1-17		TRGJ13-1		TRGC13		9		2
	ERR2584214.7297414.2	DSGVYYCAVWELTLAKKFGEGTKLVVTPSDARLPADISPKPT	TRGV1*		TRGJ13-1		TRGC13		10		1
	ERR2584215.12306956.1	EERDSGVYYCAVWDGTLAKKFGEGTKLVVTPSDARLPADIS	TRGV1-16		TRGJ13-1		TRGC13		10		2
	ERR2584215.7095557.1	LIKILEESDSGVYYCAAWESPGTLAKKFGEGTKLVVTPSDA	TRGV1-15		TRGJ13-1		TRGC13		12		3
	ERR2584215.6787165.1	DSGVYYCAVGPQTLAKKFGEGTKLVVTPSDARLPADISPKPT	TRGV1*		TRGJ13-1		TRGC13		10		3
	ERR2584214.9521316.1	NLEERDSGVYYCAVWDGGTLAKKFGEGTKLVVTPSDARLPA	TRGV1-16		TRGJ13-1		TRGC13		11		3
	ERR2584214.8492292.1	SDSGVYYCAIWEASTLAKKFGEGTKLVVTPSDARLPADISP	TRGV1-17		TRGJ13-1		TRGC13		11		1
	ERR2584214.1983388.1	VYYCAIWEASFTTLAKKFGEGTKLVVTPSDARLPADISPKPT	TRGV1-17		TRGJ13-1		TRGC13		13		3
	ERR2584214.914376.1	LEESDSGVYYCAVWGTLAKKFGEGTKLVVTPSDARLPADIS	TRGV1*		TRGJ13-1		TRGC13		9		1
	ERR2584215.8966384.1	LEQSDSGVYYCAIWTLAKKFGEGTKLVVTPSDARLPADISPK	TRGV1-17		TRGJ13-1		TRGC13		8		0
	ERR2584215.1403647.2	DSGVYYCAIWEARTLAKKFGEGTKLVVTPSDARLPADISPK	TRGV1-17		TRGJ13-1		TRGC13		11		1
	ERR2584214.4672323.1	EERDSGVYYCAVWDPTLAKKFGEGTKLVVTPSDARLPADISP	TRGV1-16		TRGJ13-1		TRGC13		10		2
	ERR2584214.1897230.2	KIEIRKLEQSDSGVYYCAIWEVPTLAKKFGEGTKLVVTPSDA	TRGV1-17		TRGJ13-1		TRGC13		11		2
	ERR2584214.48152.1	ENLEESDSGVYYCAVWDATLAKKFGEGTKLVVTPSDARLPAD	TRGV1-13/V1-14		TRGJ13-1		TRGC13		10		2
	ERR2584215.14167627.2	EQSDSGVYYCAIWEALAKKFGEGTKLVVTPSDARLPADISP	TRGV1-17		TRGJ13-1		TRGC13		9		0
	ERR2584215.11944742.1	QSDSGVYYCAIWEAALAKKFGEGTKLVVTPSDARLPADISPK	TRGV1-17		TRGJ13-1		TRGC13		10		1
	ERR2584215.11776196.2	SDSGVYYCAIWDSLAKKFGEGTKLVVTPSDARLPADISPKPT	TRGV1-17		TRGJ13-1		TRGC13		9		2
	ERR2584215.11674815.1	DSGVYYCAIWDPSLAKKFGEGTKLVVTPSDARLPADISPKPT	TRGV1-17		TRGJ13-1		TRGC13		10		3
	ERR2584215.10317859.1	IHAIENEDVAIYYCAGWDPPLAKKFGEGTKLVVTPSDARLP	TRGV3-4		TRGJ13-1		TRGC13		10		2
	ERR2584215.9383651.1	LEERDSGVYYCAVWSSLAKKFGEGTKLVVTPSDARLPADISP	TRGV1-16		TRGJ13-1		TRGC13		9		2
	ERR2584215.7518116.2	YCAIWEARSLAKKFGEGTKLVVTPSDARLPADISPKPTIFL	TRGV1-17		TRGJ13-1		TRGC13		11		2
	ERR2584215.2536409.1	TSMLTIHAIENEDVAIYYCALAKKFGEGTKLVVTPSDARLPA	TRGV3-4		TRGJ13-1		TRGC13		5		0
	ERR2584214.6986097.2	IRKLEQSDSGVYYCAIWPLAKKFGEGTKLVVTPSDARLPADI	TRGV1-17		TRGJ13-1		TRGC13		8		1
	ERR2584215.14605439.1	DSGVYYCAVWEKLNLAKKFGEGTKLVVTPSVDVAPDSPTASP	TRGV1*		TRGJ13-1		TRGC13		11		3
	ERR2584214.6385296.2	QTSTSMLTIHAIENEDVAIYYCAGWLTLAKKFGEGTKLVVTP	TRGV3-4		TRGJ13-1		-		9		1
	ERR2584214.4727501.2	NRKIEIRKLEQSDSGVYYCAIWEANLAKKFGEGTKLVVTPS	TRGV1-17		TRGJ13-1		TRGC13		10		1
	ERR2584214.1983388.2	KIEIRKLEQSDSGVYYCAIWEASFTTLAKKFGEGTKLVVTP	TRGV1-17		TRGJ13-1		-		13		3
TRGC14	ERR2584215.3514960.1	DSGVYYCAVWEHSSSWIKKFGKGTKLIVTSSDRRLPADISPK	TRGV1*		TRGJ14-1		TRGC14		12		1
	ERR2584214.5878033.2	VYYCAVWECSSWIKKFGKGTKLIVTSSDRRLPADISPKPTI	TRGV1*		TRGJ14-1		TRGC14		11		1
	ERR2584215.6509969.2	DSGVYYCAVWGLDSSWIKKFGKGTKLIVTSSDRRLPADISP	TRGV1*		TRGJ14-1		TRGC14		12		3
TRGC15	ERR2584215.8322452.1	LTIHAIENEDVAIYYCAGWTASYWIKIFGKGTKLIVTPSDRR	TRGV3-4		TRGJ15-1		TRGC15		11		2
	ERR2584215.12868122.1	LIKTLEDTDSGVYYCAVWASYWIKIFGKGTKLIVTPSDRRLP	TRGV1-19		TRGJ15-1		TRGC15		10		2
	ERR2584214.2361607.2	SIKLLEESDSGVYYCAVWVRSYWIKIFGKGTKLIVTPSDRRL	TRGV1-2/V1-3		TRGJ15-1		TRGC15		11		2
	ERR2584214.10634065.1	QSDSGVYYCAIWGSYWIKIFGKGTKLIVTPSDRRLPANISPK	TRGV1-17		TRGJ15-1		TRGC15		10		1
	ERR2584215.12868122.1	LIKTLEDTDSGVYYCAVWASYWIKIFGKGTKLIVTPSDRRLP	TRGV1-19		TRGJ15-1		TRGC15		10		1
	ERR2584215.9926405.2	GVYYCAVWERRASYWIKIFGKGTKLIVTPSDRRLPANISPK	TRGV1*		TRGJ15-1		TRGC15		13		2
	ERR2584215.7424325.2	SDSGVYYCAVWESYWIKIFGKGTKLIVTPSDRRLPANISPKP	TRGV1*		TRGJ15-1		TRGC15		10		0
	ERR2584215.6802893.1	DTDSGVYYCAVWDASYWIKIFGKGTKLIVTPSDRRLPANIS	TRGV1-19		TRGJ15-1		TRGC15		11		2
	ERR2584215.4944539.1	DTDSGVYYCAVSYWIKIFGKGTKLIVTPSDRRLPANISPKPT	TRGV1-19		TRGJ15-1		TRGC15		8		0
	ERR2584214.955439.1	LEESDSGVYYCAASYWIKIFGKGTKLIVTPSDRRLPANISPK	TRGV1-15		TRGJ15-1		TRGC15		8		0
	ERR2584214.4578216.1	DTDSGVYYCAVWWSSYWIKIFGKGTKLIVTPSDRRLPANIS	TRGV1-19		TRGJ15-1		TRGC15		11		2
	ERR2584214.10585098.1	RKIEIRNLEERDSGVYYCAVWAYWIKIFGKGTKLIVTPSDR	TRGV1-16		TRGJ15-1		TRGC15		9		1
	ERR2584214.4195071.2	TDSGVYYCAVWETYWIKIFGKGTKLIVTPSDRRLPANISPKP	TRGV1-19		TRGJ15-1		TRGC15		10		0
	ERR2584215.11931278.1	TAILTVNFIENEDVAIYYCAGWYWIKIFGKGTKLIVTPSDR	TRGV3-1		TRGJ15-1		TRGC15		8		0
	ERR2584215.10554793.2	DSGVYYCAVWASYWIKIFGKGTKLIVTPSDRRLPANISPKPT	TRGV1*		TRGJ15-1		TRGC15		10		1
	ERR2584214.742122.2	YYCAVWEVNWIKIFGKGTKLIVTPSDRRLPANISPKPTIFLP	TRGV1*		TRGJ15-1		TRGC15		10		2
	ERR2584214.8563128.2	YYCAVSETSYWIKIFGKGTKLIVTPSDRRLPANISPKPTIFL	TRGV1*		TRGJ15-1		TRGC15		11		2
	ERR2584215.13733935.2	LLIKTLEDTDSGVYYCAVWDQRYWIKIFGKGTKLIVTPSDRR	TRGV1-19		TRGJ15-1		TRGC15		11		3
	ERR2584215.3495806.1	AIENEDVAIYYCAGYWIKIFGKGTKLIVTPSDRRLPANISPK	TRGV3-4		TRGJ15-1		TRGC15		7		0
	ERR2584215.1586470.1	LEESDSGVYYCAVWAYWIKIFGKGTKLIVTPSDRRLPANISP	TRGV1*		TRGJ15-1		TRGC15		9		1
	ERR2584214.3477148.1	DTDSGVYYCAVWGVNYWIKIFGKGTKLIVTPSDRRLPANISP	TRGV1-19		TRGJ15-1		TRGC15		11		3
TRGC16	ERR2584215.14501199.1	RSLEERDSGVYYCAVWAYTSGWIKTFGRGTKLIVTPSDVRLP	TRGV1-20		TRGJ16-1		TRGC16		12		2
	ERR2584215.14352234.2	EVRSLEERDSGVYYCAVWEDPYTSGWIKTFGRGTKLIVTPSD	TRGV1-20		TRGJ16-1		-		14		3
	ERR2584215.14120746.2	LEERDSGVYYCAVWDTSGWIKTFGRGTKLIVTPSDVRLPAD	TRGV1*		TRGJ16-1		TRGC16		11		1
	ERR2584215.14046885.2	RDSGVYYCAVWYTSGWIKTFGRGTKLIVTPSDVRLPADISP	TRGV1*		TRGJ16-1		TRGC16		11		1
	ERR2584215.9689197.1	VYYCAVWETKDTSGWIKTFGRGTKLIVTPSDVRLPADISPK	TRGV1*		TRGJ16-1		TRGC16		14		3
	ERR2584215.13996913.1	LLEESDSGVYYCAVWGYTSGWIKTFGRGTKLIVTPSDVRLPA	TRGV1-2/V1-3		TRGJ16-1		TRGC16		12		2
	ERR2584215.13894191.2	YYCAVWEDTSGWIKTFGRGTKLIVTPSDVRLPADISPKPTI	TRGV1*		TRGJ16-1		TRGC16		12		1
	ERR2584215.13402325.1	SGVYYCAVSQYTSGWIKTFGRGTKLIVTPSDVRLPADISPK	TRGV1*		TRGJ16-1		TRGC16		12		3
	ERR2584215.13188900.2	ERDSGVYYCAVWPYTSGWIKTFGRGTKLIVTPSDVRLPADIS	TRGV1*		TRGJ16-1		TRGC16		12		2
	ERR2584215.12860112.1	GVYYCAVWLNTSGWIKTFGRGTKLIVTPSDVRLPADISPKPP	TRGV1*		TRGJ16-1		TRGC16		12		2
	ERR2584215.12686083.2	VRSLEERDSGVYYCAVWTYTSGWIKTFGRGTKLIVTPSDVRL	TRGV1-20		TRGJ16-1		TRGC16		12		2
	ERR2584215.12419906.1	VYYCAVWEVHTSGWIKTFGRGTKLIVTPSDVRLPADISPKPT	TRGV1*		TRGJ16-1		TRGC16		13		2
	ERR2584215.12282099.2	RSLEERDSGVYYCAVGDTSGWIKTFGRGTKLIVTPSDVRLPA	TRGV1-20		TRGJ16-1		TRGC16		11		2
	ERR2584215.12190403.1	SLEERDSGVYYCAVWVYTSGWIKTFGRGTKLIVTPSDVRLP	TRGV1-20		TRGJ16-1		TRGC16		12		2
	ERR2584215.12119594.1	VRSLEERDSGVYYCAVWEYTSGWIKTFGRGTKLIVTPSDVRL	TRGV1-20		TRGJ16-1		TRGC16		12		1
	ERR2584215.12077827.2	IEVRSLEERDSGVYYCAVWENTSGWIKTFGRGTKLIVTPSDV	TRGV1-20		TRGJ16-1		TRGC16		12		1
	ERR2584215.11827819.2	GVYYCAVGLYTSGWIKTFGRGTKLIVTPSDVRLPADISPKP	TRGV1*		TRGJ16-1		TRGC16		12		3
	ERR2584215.11599862.2	SDSGVYYCAVWERRYTSGWIKTFGRGTKLIVTPSDVRLPAD	TRGV1*		TRGJ16-1		TRGC16		14		3
	ERR2584215.11393357.2	YCAVWEDTSGWIKTFGRGTKLIVTPSDVRLPADISPKPTIF	TRGV1*		TRGJ16-1		TRGC16		12		1
	ERR2584215.11164555.2	EVRSLEERDSGVYYCAVWARYTSGWIKTFGRGTKLIVTPSDV	TRGV1-20		TRGJ16-1		TRGC16		13		3
	ERR2584215.10991080.2	VYYCAVWERLAGYTSGWIKTFGRGTKLIVTPSDVRLPADISP	TRGV1*		TRGJ16-1		TRGC16		16		4
	ERR2584215.10928795.2	ESDSALYYCAYTSGWIKTFGRGTKLIVTPSDVRLPADISPKP	TRGV1*		TRGJ16-1		TRGC16		9		1
	ERR2584215.10480242.2	VYYCAVWNTSGWIKTFGRGTKLIVTPSDVRLPADISPKPTIF	TRGV1*		TRGJ16-1		TRGC16		11		1
	ERR2584215.10243755.2	RSLEERDSGVYYCAVWRRYTSGWIKTFGRGTKLIVTPSDVRL	TRGV1-20		TRGJ16-1		TRGC16		13		3
	ERR2584215.9988151.2	DSGVYYCAVFHTSGWIKTFGRGTKLIVTPSDVRLPADISPKP	TRGV1*		TRGJ16-1		TRGC16		11		2
	ERR2584215.9827122.1	GVYYCAIWEVYTSGWIKTFGRGTKLIVTPSDVRLPADISPK	TRGV1-17		TRGJ16-1		TRGC16		13		2
	ERR2584215.9682296.1	EERDSGVYYCAVWEKPNTSGWIKTFGRGTKLIVTPSDVRLPA	TRGV1-16		TRGJ16-1		TRGC16		14		3
TRGC17	ERR2584215.10786987.1	TVNFIENEDVAIYYCAGWDEGTYWIKKFGEGTKLIVTPSDR	TRGV3-5/V3-3		TRGJ17-1		-		12		1
	ERR2584215.8906527.2	LTVNFIENEDVAIYYCAGWDFKGTYWIKKFGEGTKLIVTPSD	TRGV3-5/V3-3		TRGJ17-1		-		13		2
	ERR2584215.8608113.1	NFIENEDVAIYYCAGFQGTYWIKKFGEGTKLIVTPSDRRLP	TRGV3-5/V3-3		TRGJ17-1		TRGC17		11		2
	ERR2584215.4537939.1	CAGWVKGTYWIKKFGEGTKLIVTPSDRRLPADISPKPTIFL	TRGV3*		TRGJ17-1		TRGC17		12		2
	ERR2584215.239744.2	NEDVAIYYCAGWDEGTYWIKKFGEGTKLIVTPSDRRLPADIS	TRGV3*		TRGJ17-1		TRGC17		12		1
	ERR2584214.6192373.1	YYCAGWDGEEGTYWIKKFGEGTKLIVTPSDRRLPADISPKPT	TRGV3*		TRGJ17-1		TRGC17		14		3
	ERR2584215.13478382.1	EDVAIYYCAGWDGGTYWIKKFGEGTKLIVTPSDRRLPADIS	TRGV3*		TRGJ17-1		TRGC17		12		1
	ERR2584215.12453755.1	FIENEDVAIYYCAGWDGRGTYWIKKFGEGTKLIVTPSDRRLP	TRGV3-5/3-3		TRGJ17-1		TRGC17		13		2
	ERR2584215.12038712.1	IYYCAGWDRVRGTYWIKKFGEGTKLIVTPSDRRLPADISPK	TRGV3*		TRGJ17-1		TRGC17		14		3
	ERR2584215.11329566.1	VAIYYCAGWDVGGTYWIKKFGEGTKLIVTPSDRRLPADISPK	TRGV3*		TRGJ17-1		TRGC17		13		2
	ERR2584215.8254755.2	EDVAIYYCAGWDWGTYWIKKFGEGTKLIVTPSDRRLPADISP	TRGV3*		TRGJ17-1		TRGC17		12		1
	ERR2584215.7056514.2	LTVNFIENEDVAIYYCAGWGTYWIKKFGEGTKLIVTPSDRRL	TRGV3-5/V3-3		TRGJ17-1		TRGC17		10		0
	ERR2584215.6790254.2	EDVAIYYCAGWWGTYWIKKFGEGTKLIVTPSDRRLPADISPK	TRGV3*		TRGJ17-1		TRGC17		11		1
	ERR2584215.6250887.1	FIENEDVAIYYCAEGRRGTYWIKKFGEGTKLIVTPSDRRLPT	TRGV3*		TRGJ17-1		TRGC17		12		4
	ERR2584215.1652579.2	YYCAGWVGGTYWIKKFGEGTKLIVTPSDRRLPADISPKPTI	TRGV3*		TRGJ17-1		TRGC17		12		2
	ERR2584214.7342332.1	VAIYYCAGWDWRGTYWIKKFGEGTKLIVTPSDRRLPADISPK	TRGV3*		TRGJ17-1		TRGC17		13		2
	ERR2584214.6542387.2	AIYYCAGWDVLGTYWIKKFGEGTKLIVTPSDRRLPADISPKP	TRGV3*		TRGJ17-1		TRGC17		13		2
	ERR2584214.4808979.2	LTVNFIENEDVAIYYCAVGTYWIKKFGEGTKLIVTPSDRRLP	TRGV3-5/V3-3		TRGJ17-1		TRGC17		9		1
	ERR2584214.92616.2	VNFIENEDVAIYYCAGWDRGTYWIKKFGEGTKLIVTPSDRRL	TRGV3-5/3-3		TRGJ17-1		TRGC17		12		1
	ERR2584215.11302108.1	EDVAIYYCAGWARGTYWIKKFGEGTKLIVTPSDRRLPADISP	TRGV3-2		TRGJ17-1		TRGC17		12		1
	ERR2584214.4871456.1	EDVAIYYCAGWVLGTYWIKKFGEGTKLIVTPSDRRLPADIS	TRGV3*		TRGJ17-1		TRGC17		12		2
	ERR2584214.3618869.2	LTVNFIENEDVAIYYCAGWDSSGGTYWIKKFGEGTKLIVTPS	TRGV3-5/V3-3		TRGJ17-1		TRGC17		14		3
	ERR2584215.3500857.2	LTVNFIENEDVAIYYCAGWDERRTYWIKKFGEGTKLIVTPS	TRGV3-5/V3-3		TRGJ17-1		TRGC17		13		3
	ERR2584215.1821199.2	VNFIENEDVAIYYCAGWGPRSHITYWIKKFGEGTKLIVTPSD	TRGV3*		TRGJ17-1		-		15		6
	ERR2584215.6987720.2	SILTVNFIENEDVAIYYCAGCGTYWIKKFGEGTKLIVTPSD	TRGV3-5		TRGJ17-1		-		10		1
	ERR2584215.11302181.2	VNFIENEDVAIYYCAGWGPKPYWIKKFGEGTKLIVTPSDRRL	TRGV3*		TRGJ17-1		TRGC17		12		4
	ERR2584215.2788301.2	AIYYCAGWAIYWIKKFGEGTKLIVTPSDRRLPADISPKPTI	TRGV3-2		TRGJ17-1		TRGC17		10		1
	ERR2584215.957367.1	ESDSAVYYCAAWGVYWIKKFGEGTKLIVTPSDRRLPADISPK	TRGV1*		TRGJ17-1		TRGC17		10		2
	ERR2584215.12749028.2	VNFIENEDVAIYYCAGWDRSDWIKKFGEGTKLIVTPSDRRLP	TRGV3*		TRGJ17-1		TRGC17		11		3
	ERR2584214.8481130.1	IENEDVAIYYCAGWAHWIKKFGEGTKLIVTPSDRRLPADIS	TRGV3-2		TRGJ17-1		TRGC17		9		1
	ERR2584214.8299241.1	STSILTVNFIENEDVAIYYCAGWDPGTYWIKKFGEGTKLIVT	TRGV3-5		TRGJ17-1		TRGC17		12		1
	ERR2584215.11643661.1	NEDVAIYYCAGWGLWIKKFGEGTKLIVTPSDRRLPADISPK	TRGV3*		TRGJ17-1		TRGC17		9		2
	Supplementary Figure 2. The TRG clonotypes recovered from the RNA-seq dataset grouped based on the different TRGC cassettes. The NCBI ID number and the predicted amino acid sequences are reported. The classification of the TRGV, TRGJ and TRGC genes of each clone, when present, are listed on the right together with the CDR3 length and the number of added amino acids. The CDR3-IMGT sequence is defi…

## Sheet: Foglio3
ERR2584215.14510112.1
ERR2584215.13951557.2
ERR2584215.13784326.1
ERR2584215.13466140.2
ERR2584215.11963492.1
ERR2584215.11874086.2
ERR2584215.11085794.2
ERR2584215.8968510.2
ERR2584214.9761390.1
ERR2584215.7745752.2
ERR2584215.6851530.1
ERR2584215.3754575.2
ERR2584215.2724367.1
ERR2584215.896570.2
ERR2584215.61331.1
ERR2584214.10780889.2
ERR2584214.9211494.1
ERR2584214.8223946.2
ERR2584214.7680860.2
ERR2584214.7214828.2
ERR2584214.5631767.2
ERR2584214.5305645.1
ERR2584215.13514141.1
ERR2584215.12976583.2
ERR2584215.8756890.1
ERR2584214.9817316.1
ERR2584214.4552949.2
ERR2584215.11970671.2
ERR2584215.11732043.1
ERR2584215.10638080.2
ERR2584215.9703655.2
ERR2584215.9665055.1
ERR2584215.9610638.2
ERR2584215.8458147.1
ERR2584215.5133883.2
ERR2584215.4059711.2
ERR2584215.3911490.1
ERR2584215.484278.1
ERR2584214.10264011.1
ERR2584215.8475739.1
ERR2584215.7788801.1
ERR2584215.2092758.2
ERR2584214.3556700.1
ERR2584215.9573258.1
ERR2584214.2296468.2
ERR2584215.13127851.2	CAIWEAVTLAKKFGEGTKLVVTPSDARLPADISPKPTIFLPS	TRGV1-17	TRGJ12-1	TRGC12	11	0
ERR2584215.9256153.1	LEESDSGVYYCAAVTLAKKFGEGTKLVVTPSDARLPADISPK	TRGV1-15	TRGJ12-1	TRGC12	8	0
ERR2584215.1348455.1	ENEDVAIYYCAGWDVTLAKKFGEGTKLVVTPSDARLPADISP	TRGV4-4/4-3	TRGJ12-1	TRGC12	10	0
ERR2584214.8705736.2	EESDSGVYYCAVWERSVTLAKKFGEGTKLVVTPSDARLPAD	TRGV1*	TRGJ12-1	TRGC12	12	2
ERR2584214.6421815.1	HAIENEDVAIYYCAGCAYVTLAKKFGEGTKLVVTPSDARLP	TRGV4-4	TRGJ12-1	TRGC12	11	3
ERR2584214.1832801	GVYYCAVWESGAVTLAKKFGEGTKLVVTPSDARLPADISPK	TRGV1*	TRGJ12-1	TRGC12	13	3
ERR2584214.9584142.2	QSDSGVYYCAISLTLAKKFGEGTKLVVTPSDARLPADISPKP	TRGV1-17	TRGJ12-1	TRGC12	9	2
ERR2584214.7297414.2	DSGVYYCAVWELTLAKKFGEGTKLVVTPSDARLPADISPKPT	TRGV1*	TRGJ12-1	TRGC12	10	1
ERR2584215.12306956.1	EERDSGVYYCAVWDGTLAKKFGEGTKLVVTPSDARLPADIS	TRGV1-16	TRGJ12-1	TRGC12	10	2
ERR2584215.7095557.1	LIKILEESDSGVYYCAAWESPGTLAKKFGEGTKLVVTPSDA	TRGV1-15	TRGJ12-1	TRGC12	12	3
ERR2584215.6787165.1	DSGVYYCAVGPQTLAKKFGEGTKLVVTPSDARLPADISPKPT	TRGV1*	TRGJ12-1	TRGC12	10	3
ERR2584214.9521316.1	NLEERDSGVYYCAVWDGGTLAKKFGEGTKLVVTPSDARLPA	TRGV1-16	TRGJ12-1	TRGC12	11	3
ERR2584214.8492292.1	SDSGVYYCAIWEASTLAKKFGEGTKLVVTPSDARLPADISP	TRGV1-17	TRGJ12-1	TRGC12	11	1
ERR2584214.1983388.1	VYYCAIWEASFTTLAKKFGEGTKLVVTPSDARLPADISPKPT	TRGV1-17	TRGJ12-1	TRGC12	13	3
ERR2584214.914376.1	LEESDSGVYYCAVWGTLAKKFGEGTKLVVTPSDARLPADIS	TRGV1*	TRGJ12-1	TRGC12	9	1
ERR2584215.8966384.1	LEQSDSGVYYCAIWTLAKKFGEGTKLVVTPSDARLPADISPK	TRGV1-17	TRGJ12-1	TRGC12	8	0
ERR2584215.1403647.2	DSGVYYCAIWEARTLAKKFGEGTKLVVTPSDARLPADISPK	TRGV1-17	TRGJ12-1	TRGC12	11	1
ERR2584214.4672323.1	EERDSGVYYCAVWDPTLAKKFGEGTKLVVTPSDARLPADISP	TRGV1-16	TRGJ12-1	TRGC12	10	2
ERR2584214.1897230.2	KIEIRKLEQSDSGVYYCAIWEVPTLAKKFGEGTKLVVTPSDA	TRGV1-17	TRGJ12-1	TRGC12	11	2
ERR2584214.48152.1	ENLEESDSGVYYCAVWDATLAKKFGEGTKLVVTPSDARLPAD	TRGV1-13/V1-14	TRGJ12-1	TRGC12	10	2
ERR2584215.14167627.2	EQSDSGVYYCAIWEALAKKFGEGTKLVVTPSDARLPADISP	TRGV1-17	TRGJ12-1	TRGC12	9	0
ERR2584215.11944742.1	QSDSGVYYCAIWEAALAKKFGEGTKLVVTPSDARLPADISPK	TRGV1-17	TRGJ12-1	TRGC12	10	1
ERR2584215.11776196.2	SDSGVYYCAIWDSLAKKFGEGTKLVVTPSDARLPADISPKPT	TRGV1-17	TRGJ12-1	TRGC12	9	2
ERR2584215.11674815.1	DSGVYYCAIWDPSLAKKFGEGTKLVVTPSDARLPADISPKPT	TRGV1-17	TRGJ12-1	TRGC12	10	3
ERR2584215.10317859.1	IHAIENEDVAIYYCAGWDPPLAKKFGEGTKLVVTPSDARLP	TRGV4-4	TRGJ12-1	TRGC12	10	2
ERR2584215.9383651.1	LEERDSGVYYCAVWSSLAKKFGEGTKLVVTPSDARLPADISP	TRGV1-16	TRGJ12-1	TRGC12	9	2
ERR2584215.7518116.2	YCAIWEARSLAKKFGEGTKLVVTPSDARLPADISPKPTIFL	TRGV1-17	TRGJ12-1	TRGC12	11	2
ERR2584215.2536409.1	TSMLTIHAIENEDVAIYYCALAKKFGEGTKLVVTPSDARLPA	TRGV4-4	TRGJ12-1	TRGC12	5	0
ERR2584214.6986097.2	IRKLEQSDSGVYYCAIWPLAKKFGEGTKLVVTPSDARLPADI	TRGV1-17	TRGJ12-1	TRGC12	8	1
ERR2584215.14605439.1	DSGVYYCAVWEKLNLAKKFGEGTKLVVTPSVDVAPDSPTASP	TRGV1*	TRGJ12-1	TRGC12	11	3
ERR2584214.6385296.2	QTSTSMLTIHAIENEDVAIYYCAGWLTLAKKFGEGTKLVVTP	TRGV4-4	TRGJ12-1		9	1
ERR2584214.4727501.2	NRKIEIRKLEQSDSGVYYCAIWEANLAKKFGEGTKLVVTPS	TRGV1-17	TRGJ12-1	TRGC12	10	1
ERR2584214.1983388.2	KIEIRKLEQSDSGVYYCAIWEASFTTLAKKFGEGTKLVVTP	TRGV1-17	TRGJ12-1		13	3
