# Supplementary material for: Genomic and comparative analysis of the T cell receptor gamma locus in two Equus species
Source: Front Immunol. 2023 Sep 15;14:1264949. doi: 10.3389/fimmu.2023.1264949 (PMC10540303; doi:10.3389/fimmu.2023.1264949)
Supplement: Supplementary file 2 [file DataSheet_2.zip]

Archive with 2 entries (2 files):
- Supplementary Figure 1 .tiff
- __MACOSX/._Supplementary Figure 1 .tiff
